# Supplementary material for: Using Dried Blood Spots for a Sero-Surveillance Study of Maternally Derived Antibody against Group B Streptococcus
Source: Vaccines (Basel). 2023 Feb 4;11(2):357. doi: 10.3390/vaccines11020357 (PMC9966576; doi:10.3390/vaccines11020357)
Supplement: Supplementary file 1 [file vaccines-11-00357-s001.zip]

Archive with 1 entries (1 files):
- vaccines-2127585-supplementary.pdf
